# Supplementary material for: Establishment of a single-center-based early prognostic scoring system for Guillain-Barré syndrome
Source: BMC Neurol. 2023 Mar 4;23:97. doi: 10.1186/s12883-023-03143-4 (PMC9985211; doi:10.1186/s12883-023-03143-4)
Supplement: Supplementary file 1 — Additional file 1. [file 12883_2023_3143_MOESM1_ESM.xlsx]

## Sheet: Table 1
Patient ID	Gender	Age	Antecedent infection	Cranial nerve involvement	Pulmonary infection	Mechanical ventilatory support	Plasma sodium (mmol/L)	Plasma albumin （g/L）	FPG (mmol/L)	NLR	GBS disability score at discharge	Length of hospital stay (day)
1	Female	39	No	Yes	No	No	138	42.7	4.42	1.2793	2	19
2	Female	14	No	Yes	No	No	136	67.5	4.3	0.8882	1	19
3	Male	28	No	Yes	No	No	140	41.2	5.11	2.0192	2	10
4	Male	40	No	Yes	No	No	136	34.5	4.24	1.4375	2	26
5	Male	32	No	Yes	No	No	141	32.1	4.08	1.1908	2	12
6	Female	39	Yes	Yes	No	No	140	38.5	4.85	1.7143	2	18
7	Female	36	Yes	Yes	No	No	136.2	36	4.61	1.305	3	14
8	Male	27	Yes	Yes	No	No	139	46.5	4.55	1.8476	2	14
9	Male	21	Yes	Yes	No	No	138	42.2	4.89	1.7568	2	35
10	Male	31	Yes	Yes	No	No	141	40.4	5.19	8.0827	4	14
11	Male	33	Yes	Yes	No	No	140	44.2	5.1	1.0237	2	12
12	Male	16	Yes	Yes	No	No	136.5	45	4.51	1.4286	2	11
13	Male	20	Yes	Yes	No	No	139.1	45	5.04	1.7094	2	31
14	Male	34	Yes	Yes	No	No	142	45	4.75	0.2242	2	30
15	Male	28	Yes	Yes	No	No	141.7	38	5.1	1.7867	1	13
16	Female	27	Yes	Yes	No	No	132.5	39	5.45	2.0323	2	18
17	Female	10	Yes	Yes	No	No	133.3	39	4.91	1.4	2	18
18	Male	24	Yes	Yes	Yes	Yes	145.7	43	4.42	1.8292	2	39
19	Male	17	No	Yes	No	No	139.1	45	4.6	2.1667	2	12
20	Male	40	No	Yes	No	No	140.9	39	4.28	6.9091	2	13
21	Female	38	Yes	Yes	No	No	139.6	41	5.53	4.2	2	11
22	Female	36	Yes	Yes	No	No	140	37.8	4.64	12.5455	2	13
23	Female	28	Yes	Yes	No	No	136.4	31	4.63	2.1026	2	15
24	Male	19	Yes	Yes	No	No	143	42.4	4.24	4.7296	2	10
25	Male	40	Yes	Yes	No	No	142.1	47	4.53	5.8333	2	18
26	Male	25	Yes	Yes	No	No	134.5	36	4.64	3.04	2	12
27	Male	34	Yes	No	No	No	145	44.7	6.24	2.7967	1	15
28	Male	34	No	Yes	No	No	141.6	41	7.32	10.0085	2	14
29	Male	53	No	Yes	No	No	140.4	34	3.89	1.7755	4	22
30	Male	51	No	Yes	Yes	Yes	133	40	6.57	1.2665	5	36
31	Female	54	No	Yes	No	No	125	25.7	5.79	3.2215	4	51
32	Female	46	Yes	Yes	No	No	134	35	5.59	4.966	4	18
33	Female	60	Yes	No	No	No	142	36.9	5.77	1.9216	2	15
34	Male	60	Yes	Yes	No	No	125	43.1	4.9	4.8585	4	28
35	Female	48	No	Yes	No	No	137.5	31	3.68	1.7616	2	14
36	Male	46	No	Yes	No	No	141	41.6	5.12	1.1507	2	12
37	Male	62	No	Yes	No	No	137	37.6	5.13	1.5115	2	14
38	Male	43	No	Yes	No	No	142	40.6	4.72	1.7726	2	15
39	Female	50	Yes	Yes	No	No	139	37	4.96	1.7972	2	6
40	Male	78	Yes	Yes	No	No	116.1	32	8.13	12.2105	4	32
41	Female	49	Yes	Yes	No	No	136.7	38	4.63	1.7222	2	19
42	Female	63	Yes	Yes	No	No	138.1	38	5.17	1.9961	2	14
43	Female	45	Yes	Yes	No	No	138.5	40	5.38	0.9152	1	14
44	Male	44	Yes	Yes	No	No	143	41.8	4.88	1.5	2	9
45	Male	63	Yes	Yes	No	No	138	37.3	4.48	1.6758	1	12
46	Male	68	No	Yes	Yes	No	131	40.2	5.74	2.6568	4	24
47	Female	54	Yes	Yes	No	No	137	40.8	5.25	2.3981	2	17
48	Female	69	Yes	Yes	No	No	141.6	39	4.7	2.3653	1	21
49	Male	57	Yes	Yes	No	No	138.8	41	5.95	2.607	2	29
50	Male	63	Yes	Yes	No	No	140	41.2	6.03	2.1737	1	23
51	Male	42	Yes	Yes	No	No	137	43.7	5.77	3.2883	2	13
52	Female	61	Yes	Yes	No	No	133	37.9	4.75	4.697	2	19
53	Female	44	Yes	Yes	No	No	134	41.2	5.85	6.8833	2	21
54	Male	53	Yes	Yes	No	No	134	42.6	4.99	3.7976	1	13
55	Female	41	Yes	Yes	No	No	136.3	38	7.16	12.4646	2	22
56	Female	70	No	Yes	Yes	Yes	136	33.4	8.5	15.2	4	46
57	Male	57	Yes	Yes	No	No	143	39.5	9.56	6.9074	2	14
58	Male	52	No	Yes	Yes	Yes	147.9	30.5	12.47	4.6893	4	22
59	Female	51	Yes	No	No	No	131	32.6	6.38	9.8316	3	17
60	Female	57	Yes	Yes	No	No	121	36	9.05	5.8824	3	22
61	Male	58	Yes	Yes	Yes	No	133	29.7	5.56	25.4167	0	16
62	Male	59	No	Yes	Yes	Yes	122	25	8.03	27.75	5	9
Supplementary 1. Detailed data of the 62 patients (including gender, age at onset, antecedent infection, cranial nerve involvement, presence of pulmonary infection. mechanical ventilatory support, hyponatremia, hypoalbuminemia, fasting plasma glucose, the peripheral blood neutrophil-to-lymphocyte ratio, GBS disability score at discharge and length of hospital stay). Fasting plasma glucose=FPG; pe…
